# Supplementary material for: Expression of SnoRNA U50A Is Associated with Better Prognosis and Prolonged Mitosis in Breast Cancer
Source: Cancers (Basel). 2021 Dec 15;13(24):6304. doi: 10.3390/cancers13246304 (PMC8699759; doi:10.3390/cancers13246304)
Supplement: Supplementary file 1 [file cancers-13-06304-s001.zip]

Archive with 1 entries (1 files):
- cancers-1449785-supplementary.pdf
